# Supplementary material for: Growth Hormone and the Human Hair Follicle
Source: Int J Mol Sci. 2021 Dec 8;22(24):13205. doi: 10.3390/ijms222413205 (PMC8706217; doi:10.3390/ijms222413205)
Supplement: Supplementary file 1 [file ijms-22-13205-s001.zip]

Archive with 1 entries (1 files):
- ijms-1375009-supplementary.pdf
